# Supplementary material for: Country of birth as a potential determinant of inadequate antenatal care use among women giving birth in Brussels. A cross-sectional study
Source: PLoS One. 2022 Apr 15;17(4):e0267098. doi: 10.1371/journal.pone.0267098 (PMC9012396; doi:10.1371/journal.pone.0267098)
Supplement: S1 Table — (XLSX) [file pone.0267098.s001.xlsx]

## Sheet: Sheet1
	Supplementary Table 1: Region of birth classification
	Region of birth	Countries
	Belgium	Belgium
	North Africa	Algeria
		Egypt
		Libya
		Morocco
		Sudan
		Tunisia
		Western Sahara
	Sub-Saharan Africa	Burundi
		Comoros
		Djibouti
		Eritrea
		Ethiopia
		Kenya
		Madagascar
		Malawi
		Mauritius
		Mayotte
		Mozambique
		Réunion
		Rwanda
		Seychelles
		Somalia
		South Sudan
		Uganda
		Tanzania
		Zambia
		Zimbabwe
		Angola
		Cameroon
		Central African Republic
		Chad
		Congo
		Democratic Republic of Congo
		Equatorial Guinea
		Gabon
		Sao Tome and Principe
		Botswana
		Eswatini
		Lesotho
		Namibia
		South Africa
		Benin
		Burkina Faso
		Cabo Verde
		Côte d'Ivoire
		Gambia
		Ghana
		Guinea
		Guinea-Bissau
		Liberia
		Mali
		Mauritania
		Niger
		Nigeria
		Saint Helena
		Senegal
		Sierra Leone
		Togo
