# Supplementary material for: Country of birth as a potential determinant of inadequate antenatal care use among women giving birth in Brussels. A cross-sectional study
Source: PLoS One. 2022 Apr 15;17(4):e0267098. doi: 10.1371/journal.pone.0267098 (PMC9012396; doi:10.1371/journal.pone.0267098)
Supplement: S2 Table — (XLSX) [file pone.0267098.s002.xlsx]

## Sheet: Sheet1
	S2 Table: characteristics of 932 participants by housing type, percentages and Chi² or Fisher exact p-values
		Private home	Social housing	Not own home	p-value
	Age (years)				<0.001
	<25	7.3	12.4	41.2
	25-35	67.1	55.7	47.1
	36+	25.6	32	11.8
	Education				<0.001
	Lower secondary or less	22.3	44.3	56.9
	Upper secondary	34.9	46.4	33.3
	Higher education	42.8	9.3	9.8
	Adjusted income				<0.001
	Q1 (lowest)	23	54.6	79.1
	Q2	24	31.8	18.6
	Q3	29.7	13.6	0
	Q4 (highest)	23.4	0	2.3
	Health insurance				<0.001
	No	3.3	6.2	33.3
	Professional activity				<0.001
	Employed /student	59.9	34	41.2
	Unemployed/social welfare/invalidity	14.2	17.5	27.5
	None	25.9	48.5	31.4
	Country of birth				<0.001
	Belgium	48.1	28.9	37.3
	North Africa	27.6	38.1	15.7
	Sub-Saharan Africa	18.2	30.9	41.2
	Other	6.2	2.1	5.9
	Time of residence				<0.001
	<5 years	15.9	27.8	39.2
	5-15 years	24.1	38.1	15.7
	16+ years	60	34	45.1
	Legal status				<0.001
	Unstable	5.1	8.3	33.3
	Language				<0.001
	Fluent	78.2	51.6	64.7
	Good	11.8	27.8	19.6
	With difficulty/not at all	10	20.6	15.7
	Single motherhood				<0.001
	Yes	8.3	13.4	72.6
